# Supplementary material for: Enhanced Biphenyl Degradation by Rhodococcus sp. TG-1 Under Cr(VI) Stress via Modified Biochar Immobilization
Source: Microorganisms. 2026 Jun 22;14(6):1384. doi: 10.3390/microorganisms14061384 (PMC13304454; doi:10.3390/microorganisms14061384)
Supplement: Supplementary file 1 [file microorganisms-14-01384-s001.zip]

Archive with 1 entries (1 files):
- microorganisms-4358278-supplementary.pdf
